# Supplementary material for: A Sensitive SERS Sensor Combined with Intelligent Variable Selection Models for Detecting Chlorpyrifos Residue in Tea
Source: Foods. 2024 Jul 26;13(15):2363. doi: 10.3390/foods13152363 (PMC11311742; doi:10.3390/foods13152363)
Supplement: Supplementary file 1 [file foods-13-02363-s001.zip]

Archive with 1 entries (1 files):
- foods-3085765-supplementary.pdf
